# Supplementary material for: Touch IoT enabled by wireless self-sensing and haptic-reproducing electronic skin
Source: Sci Adv. 2022 Dec 23;8(51):eade2450. doi: 10.1126/sciadv.ade2450 (PMC9788763; doi:10.1126/sciadv.ade2450)
Supplement: Supplementary file 2 — Movies S1 to S6 [file sciadv.ade2450_movies_s1_to_s6.zip]

Archive with 6 entries (6 files):
- sciadv.ade2450_movie_s2.mp4
- sciadv.ade2450_movie_s4.mp4
- sciadv.ade2450_movie_s5.mp4
- sciadv.ade2450_movie_s6.mp4
- sciadv.ade2450_movie_s1.mp4
- sciadv.ade2450_movie_s3.mp4
